# Supplementary material for: TEAD Inhibitors Sensitize KRASG12C Inhibitors via Dual Cell Cycle Arrest in KRASG12C-Mutant NSCLC
Source: Pharmaceuticals (Basel). 2023 Apr 6;16(4):553. doi: 10.3390/ph16040553 (PMC10142471; doi:10.3390/ph16040553)
Supplement: Supplementary file 1 [file pharmaceuticals-16-00553-s001.zip]

Archive with 1 entries (1 files):
- pharmaceuticals-2266435-supplementary.pdf
